# Supplementary material for: The Influence of Pulsed Superimposed DC Electric Field Synergistically Inducing Orientation Arrangement of BNNSs on Thermal Properties of Epoxy Composites
Source: Micromachines (Basel). 2025 Sep 30;16(10):1126. doi: 10.3390/mi16101126 (PMC12566423; doi:10.3390/mi16101126)
Supplement: Supplementary file 1 [file micromachines-16-01126-s001.zip]

Archive with 1 entries (1 files):
- micromachines-3862143-supplementary.pdf
